# Supplementary material for: Perceived barriers to pre-exposure prophylaxis use among HIV-negative men who have sex with men in Tijuana, Mexico: A latent class analysis
Source: PLoS One. 2019 Aug 22;14(8):e0221558. doi: 10.1371/journal.pone.0221558 (PMC6705824; doi:10.1371/journal.pone.0221558)
Supplement: S1 File — (CSV) [file pone.0221558.s003.csv]

type	male	age	agecat	gayid	gtehs	employed	pot1m	her1m	inh1m	coke1m	meth1m	tranq1m	barb1m	pop1m	ghb1m	spk1m	xtc1m	any_drugs1m	inj1m	hazalc	out	depressed	soc_sup	hcp_care12m	hivtst12m	prhiv	aware_prep	prior_prep	b1	b2	b3	b4	b5	b6	b7	b8	b9	b10	b11	b12	jail	caip4m	alcdrgsxp4m	exchp4m	p_hivu4m	prepwillf	prepwillp	preppay	tjyears
RDS	1	24	1	1	1	1	0	0	0	0	0	0	0	0	0	0	0	0	0	1	7	0	78.125	1	1	0	1	0	1	1	1	1	2	2	2	2	2	2	1	1	0	1	1	0	0	1	1	5	10
RDS	1	21	1	1	0	1	0	0	0	0	0	0	0	0	0	0	0	0	0	0	7	1	62.5	1	1	0	0	0	1	1	1	1	1	1	1	1	1	2	1	1	0	0	1	1	1	1	1	3	1
RDS	1	53	4	0	0	0	1	0	0	1	1	0	0	0	0	0	0	1	0	1	1	1	43.75	1	0	1	0	0	1	1	2	1	1	2	1	2	2	2	2	2	1	1	1	1	0	1	0		1.49998
RDS	1	42	4	1	0	1	0	0	0	0	1	0	0	0	0	0	0	1	0	1	1	0	40.625	0	0	1	0	0	2	1	1	1	1	1	1	2	2	1	1	1	0	1	1	1	1	1	0		0.08333
RDS	1	38	3	0	1	1	0	0	0	0	0	0	0	0	0	0	0	0	0	1	3	0	84.375	1	1	0	0	0	2	1	1	1	1	1	1	1	1	1	1	1	0	0	1	0	1	1	0		8
VB	1	58	4	0	0	0	0	0	0	0	0	0	0	0	0	0	0	0	0	0	1	1	37.5	1	1	1	0	0	2	1	1	1	1	2	1	2	2	2	1	2	1	0	0	1	0	1	0		2
VB	1	22	1	0	1	1	1	0	0	0	0	0	0	0	0	0	0	0	0	1	1	0	3.125	0	0	1	0	0	1	1	1	1	1	1	1	1	1	1	1	1	0	0	0	1	1	0	0		22
VB	1	47	4	0	0	0	1	0	0	0	0	0	0	0	0	0	0	0	0	1	7	0	25	1	1	1	0	0	1	1	1	1	1	1	1	1	1	2	1	1	0	1	1	1	1	1	1	1	1
RDS	1	27	2	0	0	1	0	0	0	0	0	0	0	0	0	0	0	0	0	0	1	0	100	0	1	0	0	0	1	1	1	1	1	1	1	1	1	1	1	1	0	0	0	0	1	0	0		27
RDS	1	46	4	0	0	0	1	1	1	1	1	1	0	1	0	0	1	1	1	1	1	0	0	0	1	0	0	0	2	2	2	1	2	2	1	2	2	2	2	2	0	1	1	1	1	1	1	1	0.33332
RDS	1	53	4	0	0	1	0	0	0	0	0	0	0	0	0	0	0	0	0	1	4	1	12.5	0	1	1	0	0	2	1	1	1	1	1	1	1	1	2	1	1	1	1	1	1	1	1	1	1	1
RDS	1	22	1	1	1	1	0	0	0	0	0	0	0	0	0	0	0	0	0	1	7	0	100	1	1	1	0	0	1	1	1	1	1	1	1	1	1	1	1	1	0	1	1	0	0	1	1	6	2.33332
RDS	1	47	4	0	0	0	0	0	0	0	1	0	0	0	0	0	0	1	0	1	1	1	18.75	1	0	1	0	0	1	1	1	1	1	1	1	1	1	1	1	1	0	1	1	0	1	1	1	3	3
VB	1	23	1	1	1	1	0	0	0	0	0	0	0	0	0	0	0	0	0	0	4	0	78.125	1	1	0	1	0	1	1	2	1	1	1	1	1	1	1	1	1	0	1	0	0	0	1	0		18
RDS	1	58	4	0	0	0	0	0	0	0	0	0	0	0	0	0	0	0	0	1	7	0	37.5	0	0	1	0	0	2	1	1	1	1	1	1	1	1	1	1	1	0	1	1	0	0	1	0		5
VB	1	57	4	0	1	1	0	0	0	0	0	0	0	0	0	0	0	0	0	1	4	0	71.875	1	0	0	0	0	1	1	1	1	1	1	1	1	1	1	1	1	1	1	1	0	1	1	1	1	13
RDS	1	32	3	0	0	0	0	0	0	0	0	0	0	0	0	0	0	0	0	0	6	1	53.125	0	0	0	0	0	2	2	2	2	1	1	1	2	2	1	1	1	0	0	1	0	0	1	1	1	0.33332
RDS	1	55	4	0	1	1	0	0	0	0	1	0	0	0	0	0	0	1	0	0	1	0	0	1	1	0	0	0	2	2	2	1	1	1	1	2	2	1	1	1	1	0	0	1	0	1	1	3	5
VB	1	24	1	1	0	1	0	0	0	1	0	0	0	0	0	0	0	1	0	1	7	0	59.375	1	0	1	0	0	2	1	2	1	1	2	2	2	1	1	1	1	0	1	0	0	1	1	1	1	24
VB	1	50	4	0	1	1	1	0	0	0	1	0	0	0	0	0	0	1	0	0	3	0	100	0	1	0	0	0	2	2	1	2	1	2	2	2	2	1	1	1	1	1	0	0	0	1	1	1	2
RDS	1	29	2	0	1	1	0	0	0	0	0	0	0	0	0	0	0	0	0	0	3	0	87.5	0	0	1	0	0	2	2	1	1	2	2	2	2	2	1	1	1	1	1	1	1	0	1	1	4	4
VB	1	32	3	1	0	1	0	0	0	0	0	0	0	0	0	0	0	0	0	1	7	0	84.375	1	0	0	0	0	2	2	2	2	1	2	1	1	1	2	1	1	0	1	1	0	0	0	0		10
VB	1	45	4	1	0	1	0	0	0	0	0	0	0	0	0	0	0	0	0	0	7	1	53.125	0	0	0	0	0	1	1	1	1	1	1	1	1	1	1	1	1	0	1	0	0	0	1	1	1	45
RDS	1	31	3	1	1	0	0	0	0	0	0	0	0	0	0	0	0	0	0	0	7	0	87.5	0	1	1	0	0	1	1	1	1	1	1	1	1	1	1	1	1	0	1	1	0	1	1	1	6	31
VB	1	25	2	1	0	1	0	0	0	0	0	0	0	0	0	0	0	0	0	1	7	0	75	1	0	1	0	0	1	1	2	1	2	2	2	2	2	2	2	1	0	1	1	0	0	1	1	4	25
VB	1	20	1	0	0	0	1	0	0	0	1	1	0	0	0	0	0	1	0	0	1	0	87.5	0	1	0	0	0	1	1	1	1	1	1	1	1	1	1	1	1	0	0	0	1	0	1	0		20
RDS	1	44	4	0	0	1	1	0	0	0	1	0	0	0	0	0	0	1	0	0	1	1	50	0	0	0	0	0	2	1	2	2	1	2	2	2	2	2	2	2	1	1	1	1	0	1	1	2	12
RDS	1	49	4	0	0	0	0	0	0	0	0	0	0	0	0	0	0	0	0	0	7	0	75	1	0	0	0	0	1	1	1	1	1	1	1	1	1	1	1	1	0	1	0	1	0	1	0		2
RDS	1	38	3	0	0	0	1	0	0	0	1	0	0	0	0	0	0	1	0	1	4	1	0	0	0	1	0	0	1	1	1	1	1	1	1	1	1	1	1	1	1	1	1	1	0	1	1	1	1
RDS	1	59	4	0	0	1	0	0	0	0	0	0	0	0	0	0	0	0	0	0	1	0	59.375	1	1	0	0	0	2	1	1	1	2	1	1	1	1	2	1	1	1	0	0	0	0	1	1	4	1.49998
VB	1	66	4	0	1	0	0	0	0	0	0	0	0	0	0	0	0	0	0	1	1	1	43.75	1	0	1	0	0	2	1	1	1	1	1	1	1	1	1	1	1	0	1	1	1	0	1	0		10
VB	1	36	3	1	1	1	0	0	0	0	0	0	0	0	0	0	0	0	0	0	6	0	100	1	1	1	0	0	1	1	1	1	1	1	1	1	1	1	1	1	0	1	0	0	0	1	1	6	36
VB	1	27	2	1	1	1	0	0	0	0	0	0	0	0	0	0	0	0	0	0	6	0	68.75	1	0	0	1	0	2	2	1	2	1	1	1	1	1	1	1	1	0	1	0	0	0	0	0		16
RDS	1	34	3	0	1	1	0	0	0	0	1	0	0	0	0	0	0	1	0	1	7	1	75	1	1	1	1	0	2	1	1	2	1	1	1	1	1	1	1	1	0	0	1	1	0	1	1	4	3
VB	1	48	4	0	1	0	0	0	0	0	1	0	0	0	0	0	0	1	0	1	7	1	0	1	1	0	0	0	2	2	2	2	2	2	2	2	2	2	2	2	1	0	1	1	1	0	0		1
RDS	1	38	3	1	0	1	0	0	0	0	1	0	0	0	0	0	0	1	0	1	1	1	28.125	1	0	1	0	0	1	1	2	1	1	1	1	1	1	1	1	1	1	0	1	0	0	1	1	1	1
VB	1	25	2	0	0	1	1	1	0	0	1	1	0	0	0	0	1	1	1	1	1	1	12.5	0	0	1	0	0	1	1	1	1	1	1	1	1	1	2	1	1	0	1	1	1	1	1	1	2	25
RDS	1	27	2	0	0	0	1	1	1	1	1	0	1	0	0	1	0	1	0	1	4	1	6.25	0	0	0	0	0	2	1	2	2	1	2	2	1	2	2	2	2	1	1	1	0	1	1	0		1
RDS	1	19	1	0	0	1	1	0	0	0	0	0	0	0	0	0	0	0	0	1	7	1	34.375	0	0	0	0	0	1	1	1	1	1	1	1	1	1	1	1	1	0	1	1	0	0	1	1	3	10
VB	1	39	3	1	1	1	0	0	0	0	0	0	0	0	0	0	0	0	0	0	3	0	68.75	1	1	0	0	0	1	1	2	2	2	1	1	2	1	1	1	2	0	1	0	0	1	1	0		39
VB	1	31	3	1	1	1	0	0	0	0	0	0	0	0	0	0	0	0	0	1	7	0	62.5	1	1	1	1	0	1	1	1	1	1	1	1	1	1	1	1	1	0	1	1	0	0	1	1	3	13
VB	1	36	3	0	1	1	1	0	0	0	0	0	0	0	0	0	0	0	0	0	7	0	75	1	1	0	0	0	1	1	2	2	1	1	1	1	1	1	1	1	0	0	1	0	0	0	0		36
RDS	1	40	4	0	0	1	0	0	0	1	0	0	0	0	0	0	0	1	0	0	2	1	59.375	1	1	1	0	0	1	1	2	2	1	1	1	1	1	2	1	1	1	1	0	0	0	1	1	2	1
VB	1	39	3	0	0	1	0	0	0	0	0	0	0	0	0	0	0	0	0	0	1	1	0	0	0	0	0	0	2	2	2	2	1	2	2	2	2	2	2	2	0	1	0	1	0	1	0		8
VB	1	20	1	1	1	0	0	0	0	0	0	0	0	0	0	0	0	0	0	0	3	1	100	1	0	0	0	0	2	1	2	2	2	1	1	2	2	1	1	1	0	0	0	0	0	1	1	2	20
RDS	1	42	4	0	1	0	0	1	0	0	1	0	0	0	0	0	0	1	1	0	1	1	34.375	1	0	1	0	0	1	1	1	1	1	1	1	1	1	1	1	1	1	0	1	1	1	1	0		2
RDS	1	31	3	0	0	0	1	1	0	1	1	0	0	0	0	0	0	1	1	1	1	0	100	0	0	0	0	0	1	1	1	1	1	1	1	1	1	1	1	1	1	1	1	1	0	1	1	3	15
RDS	1	46	4	0	1	0	0	1	0	0	1	0	0	0	0	0	0	1	1	1	1	0	28.125	1	1	1	0	0	2	2	1	1	1	1	1	1	1	2	1	1	1	0	1	0	0	1	0		6
VB	1	34	3	1	1	1	0	0	0	0	0	0	0	0	0	0	0	0	0	1	7	0	100	1	1	1	0	0	2	1	2	1	1	1	1	1	1	2	1	1	0	1	1	0	0	1	0		3
RDS	1	41	4	0	1	1	0	0	0	0	1	0	0	0	0	0	0	1	0	0	3	0	18.75	1	0	0	0	0	1	1	1	1	1	1	1	1	1	1	1	1	0	1	1	0	1	1	0		8
RDS	1	21	1	1	1	1	0	0	0	0	0	0	0	0	0	0	0	0	0	1	6	0	56.25	1	1	1	1	0	1	1	1	1	1	1	1	1	1	1	1	1	0	1	1	0	0	1	1	2	15
RDS	1	24	1	0	1	1	0	0	0	0	0	0	0	0	0	0	0	0	0	1	4	0	78.125	0	0	1	0	0	2	1	1	1	1	1	1	1	1	1	1	1	0	1	0	0	0	1	1	2	19
VB	1	51	4	0	0	0	1	0	0	0	1	0	0	0	0	0	0	1	0	0	1	1	43.75	1	1	0	1	0	1	1	1	1	1	1	1	1	1	1	1	1	1	1	1	1	1	1	0		2
VB	1	32	3	0	1	0	1	1	0	0	1	0	0	0	0	0	0	1	1	1	1	1	81.25	1	0	0	0	0	2	1	1	1	1	2	2	2	2	2	2	2	1	1	1	1	0	1	1	6	32
RDS	1	30	3	1	1	1	1	0	0	1	1	0	0	0	0	0	0	1	0	1	6	1	31.25	0	0	1	0	0	1	1	1	1	2	2	2	2	2	2	1	1	0	1	1	1	1	1	1	4	30
VB	1	34	3	0	0	0	1	0	0	0	1	0	0	0	0	0	0	1	0	1	2	0	40.625	0	0	1	0	0	1	1	2	1	1	1	1	1	1	1	1	2	1	0	1	1	1	1	1	1	0.33332
RDS	1	46	4	1	0	1	0	0	0	0	0	0	0	0	0	0	0	0	0	1	1	0	18.75	1	1	1	0	0	2	1	1	1	1	1	1	1	1	1	1	1	0	0	1	0	0	1	1	2	3
VB	1	29	2	0	1	0	0	0	0	1	1	0	0	0	0	0	0	1	0	1	5	0	93.75	1	0	1	0	0	1	2	1	1	1	1	2	1	1	2	1	1	1	1	1	0	1	1	1	2	2.49998
RDS	1	43	4	0	0	1	0	0	0	0	0	0	0	0	0	0	0	0	0	0	2	0	6.25	1	0	0	0	0	1	1	2	1	1	1	1	1	1	1	2	2	1	1	1	0	0	1	1	3	0.41665
RDS	1	27	2	1	1	1	0	0	0	0	0	0	0	0	0	0	0	0	0	1	7	0	59.375	1	1	0	0	0	2	2	1	1	1	1	1	1	1	1	1	1	0	0	0	0	0	1	1	4	19
VB	1	26	2	1	1	0	0	0	0	0	0	0	0	0	0	0	0	0	0	1	7	1	87.5	1	0	1	0	0	2	1	1	1	1	1	1	1	1	1	1	1	0	1	1	0	0	1	1	4	24
RDS	1	68	4	0	1	1	0	0	0	0	0	0	0	0	0	0	0	0	0	0	1	0	75	0	0	0	0	0	2	1	2	1	1	2	1	1	1	1	1	1	1	0	0	0	0	1	1	1	10
RDS	1	50	4	0	0	1	1	0	0	0	1	0	0	0	0	0	0	1	0	0	1	1	18.75	0	0	1	0	0	2	2	2	2	2	2	2	2	2	2	2	2	1	1	1	0	1	1	0		0.58331
VB	1	42	4	1	0	1	0	0	0	0	0	0	0	0	0	0	0	0	0	0	4	0	59.375	0	1	0	0	0	1	1	1	2	1	2	1	1	1	1	1	1	0	1	0	0	0	1	1	4	8
VB	1	43	4	0	0	1	1	0	0	0	1	0	0	0	0	0	0	1	0	1	3	1	6.25	0	1	1	0	0	2	2	2	2	2	2	2	2	2	2	2	2	1	1	1	1	0	1	0		6
VB	1	22	1	1	1	1	0	0	0	0	0	0	0	1	0	0	0	1	0	0	7	1	46.875	0	0	0	1	0	1	1	2	1	1	1	1	1	1	1	1	1	0	1	1	0	0	1	1	3	16
RDS	1	37	3	1	1	1	0	0	0	0	1	0	0	0	0	0	0	1	0	0	5	1	59.375	1	1	0	0	0	2	2	2	1	1	1	1	1	1	1	1	1	0	0	0	0	1	1	0		7
VB	1	45	4	0	0	0	0	0	0	0	1	0	0	0	0	0	0	1	0	1	1	1	96.875	0	0	1	0	0	2	1	1	1	1	1	1	1	1	1	1	1	1	1	1	0	0	1	1	1	6
RDS	1	45	4	0	0	0	0	0	0	0	0	0	0	0	0	0	0	0	0	1	1	1	9.375	0	0	0	0	0	1	1	1	1	1	1	1	2	1	1	2	1	1	1	1	0	1	1	1	1	0.49998
RDS	1	49	4	0	0	0	1	0	0	0	1	1	0	0	0	0	0	1	0	1	1	1	68.75	1	1	0	0	0	2	2	2	2	2	1	1	2	2	2	2	2	1	1	1	0	1	1	1	3	0.49998
RDS	1	26	2	1	1	1	0	0	0	0	0	0	0	0	0	0	0	0	0	0	6	1	40.625	1	1	1	1	0	2	1	1	1	1	1	1	1	1	2	1	1	0	1	0	0	0	1	1	2	24
VB	1	23	1	0	1	1	0	0	0	0	0	0	0	0	0	0	0	0	0	1	5	0	50	1	1	0	0	0	1	2	1	1	1	2	2	2	2	1	2	2	0	0	0	0	1	1	1	1	1.24999
RDS	1	36	3	0	0	0	1	1	0	0	1	0	0	0	0	0	0	1	1	1	7	0	75	0	1	1	0	0	2	1	1	1	1	1	1	1	1	1	1	1	1	0	1	0	0	1	0		3
VB	1	30	3	0	1	1	0	0	0	0	0	0	0	0	0	0	0	0	0	0	1	0	0	0	0	0	0	0	1	2	2	2	2	2	2	2	2	2	2	2	0	0	1	1	1	0	0		30
VB	1	54	4	0	1	0	0	0	1	0	1	1	0	0	0	0	0	1	0	0	1	1	46.875	1	0	1	0	0	2	1	1	1	1	1	2	1	1	1	2	2	1	1	1	0	1	1	0		54
VB	1	48	4	0	1	0	0	1	0	0	1	0	0	0	0	0	0	1	1	1	7	0	100	1	1	1	1	0	1	1	1	1	1	1	1	1	1	1	1	1	1	1	1	1	1	1	1	6	48
VB	1	20	1	1	1	1	0	0	0	0	0	0	0	0	0	0	0	0	0	0	6	1	90.625	1	0	0	0	0	1	1	2	1	1	1	1	1	1	1	1	1	0	1	0	0	0	1	1	3	20
RDS	1	43	4	0	0	1	1	0	0	0	1	0	0	0	0	0	0	1	0	0	1	1	28.125	0	0	1	0	0	2	1	2	1	1	1	1	1	1	1	1	1	0	0	1	0	0	0	0		20
RDS	1	50	4	0	0	0	0	1	0	0	1	0	0	0	0	0	0	1	1	0	1	1	100	0	1	1	0	0	2	2	1	1	1	1	1	2	2	2	1	1	1	0	1	1	1	1	0		13
VB	1	59	4	0	0	0	1	1	0	0	1	1	0	0	0	0	0	1	1	1	1	1	59.375	1	1	0	0	0	2	2	2	2	1	1	1	1	1	2	1	1	0	1	1	1	0	1	0		10
RDS	1	28	2	1	1	1	0	0	0	0	0	0	0	0	0	0	0	0	0	1	4	1	100	1	1	0	0	0	2	1	2	1	1	1	2	1	1	1	1	1	0	1	1	0	1	1	1	5	7
RDS	1	56	4	0	0	0	1	0	0	0	0	1	0	0	0	0	0	1	0	1	1	1	100	1	1	1	1	1	1	1	1	1	2	2	2	2	1	1	1	1	1	1	1	1	0	1	1	6	10
RDS	1	43	4	0	1	0	1	0	0	0	1	0	0	0	0	0	0	1	0	0	1	0	40.625	0	0	1	0	0	1	1	1	2	1	1	1	1	1	1	1	1	1	1	1	1	0	0	0		1.16666
RDS	1	30	3	1	1	0	1	1	0	0	1	0	0	1	0	0	0	1	1	1	1	0	12.5	1	0	1	1	0	1	1	1	1	1	1	1	2	1	1	1	1	1	1	1	1	0	1	1	1	2
RDS	1	53	4	0	0	0	0	0	0	0	0	0	0	0	0	0	0	0	0	0	1	0	3.125	1	0	1	0	0	2	1	2	1	1	1	1	1	1	2	1	2	1	0	0	0	0	1	1	2	4
VB	1	21	1	0	0	1	0	0	0	0	1	0	0	0	0	0	0	1	0	1	4	1	12.5	1	1	0	1	0	1	1	1	2	1	1	1	1	2	2	1	1	0	1	1	1	0	1	0		21
RDS	1	44	4	0	1	1	0	0	0	0	0	0	0	0	0	0	0	0	0	0	4	0	59.375	1	0	0	0	0	2	1	2	2	2	2	2	2	2	1	1	1	0	0	0	1	1	0	0		8
VB	1	18	1	0	0	1	0	0	0	0	0	0	0	0	0	0	0	0	0	1	2	1	96.875	1	1	0	0	0	1	1	1	1	1	2	2	1	1	1	1	2	1	0	0	1	0	1	1	6	2
VB	1	48	4	0	1	1	1	1	0	0	1	1	0	0	0	0	0	1	1	1	5	1	3.125	0	0	1	0	0	1	1	1	1	1	1	1	1	1	1	1	1	1	1	1	1	1	1	0		3
RDS	1	42	4	1	1	1	0	0	0	0	0	0	0	0	0	0	0	0	0	0	6	0	68.75	0	1	1	0	0	1	1	2	1	1	2	1	1	1	1	1	1	0	1	0	0	1	1	1	5	7
RDS	1	60	4	0	0	0	1	0	0	0	0	0	0	0	0	0	0	0	0	0	7	0	68.75	0	0	0	0	0	1	1	1	1	1	1	1	1	1	1	1	1	0	1	1	1	0	1	1	6	30
VB	1	19	1	1	0	1	0	0	0	0	0	0	0	0	0	0	0	0	0	1	7	0	87.5	1	1	0	1	0	1	1	1	1	1	1	1	1	1	1	1	1	0	0	1	0	0	1	1	5	15
VB	1	38	3	0	0	0	1	0	0	0	1	0	0	0	0	0	0	1	0	0	3	1	50	1	1	1	0	0	2	2	1	1	1	2	1	1	1	1	1	1	1	0	1	1	1	1	0		14
RDS	1	27	2	1	1	1	0	0	0	0	0	0	0	1	0	0	0	1	0	1	7	0	65.625	1	0	0	0	0	2	1	1	1	1	1	1	1	1	2	1	1	0	1	1	0	1	1	1	2	6
RDS	1	31	3	1	0	1	1	0	0	0	0	0	0	1	0	0	0	1	0	1	7	0	71.875	1	1	0	0	0	1	1	1	1	1	2	1	1	1	1	1	1	0	1	1	0	0	1	1	4	14
VB	1	65	4	0	0	0	0	0	0	0	1	0	0	0	0	0	0	1	0	0	1	1	0	1	1	1	0	0	2	1	1	2	1	1	1	1	1	1	1	1	1	1	1	1	1	1	0		0.41665
VB	1	31	3	0	1	1	0	1	0	0	1	0	0	0	0	0	0	1	1	0	7	1	96.875	0	1	1	0	0	1	1	1	1	2	1	1	1	1	1	1	1	1	0	0	1	1	0	0		10
RDS	1	46	4	0	0	0	0	0	0	0	1	0	0	0	0	0	0	1	0	1	1	1	100	1	0	1	0	0	2	1	1	1	1	1	1	1	1	1	1	1	1	1	1	0	0	0	0		0.16666
RDS	1	43	4	0	0	1	0	1	0	0	1	0	0	0	0	0	0	1	1	0	3	0	9.375	0	0	0	0	0	1	1	1	1	1	1	1	1	1	2	1	1	0	0	1	0	1	0	0		2
RDS	1	20	1	1	0	1	0	0	0	0	0	0	0	0	0	0	0	0	0	1	7	1	59.375	1	1	1	0	0	1	1	1	1	1	1	1	2	2	1	1	1	0	1	0	0	0	1	0		1
VB	1	49	4	0	0	0	0	1	0	0	1	0	0	0	0	0	0	1	1	1	1	1	0	1	0	1	1	0	2	2	2	2	2	2	2	2	2	2	2	2	1	0	1	0	1	0	0		7
VB	1	25	2	0	1	1	0	0	0	0	0	0	0	0	0	0	0	0	0	1	2	0	75	0	0	1	0	0	1	1	1	1	1	1	1	1	1	1	1	1	0	1	0	0	0	1	1	3	3
RDS	1	20	1	1	0	0	1	0	0	1	1	0	0	0	0	0	0	1	0	1	1	0	96.875	0	0	0	0	0	2	1	2	2	1	2	1	1	1	1	2	2	0	1	1	0	0	1	0		21
VB	1	29	2	1	1	1	0	0	0	0	0	0	0	0	0	0	0	0	0	1	7	0	100	1	0	0	1	0	1	1	2	1	1	2	2	1	1	1	1	1	0	0	1	0	1	0	0		10
RDS	1	51	4	0	0	0	0	0	0	0	1	0	0	0	0	0	0	1	0	1	1	1	75	1	0	0	0	0	2	1	1	1	1	1	1	1	1	1	1	1	0	1	1	1	1	1	1	2	1
VB	1	45	4	0	0	0	0	0	0	0	1	0	0	0	0	0	0	1	0	0	1	0	3.125	0	0	1	0	0	2	1	2	2	2	2	2	2	2	2	2	2	1	1	1	1	1	1	0		21
VB	1	27	2	0	0	1	1	1	0	0	1	0	0	0	0	0	0	1	1	0	1	1	0	0	1	1	0	0	2	2	1	1	1	2	1	1	1	1	2	1	0	1	1	1	1	1	1	3	5
RDS	1	33	3	0	1	0	1	0	0	0	0	0	0	0	0	0	0	0	0	1	2	0	34.375	0	1	0	0	0	1	1	2	2	1	2	1	2	1	1	1	1	0	1	1	0	0	0	0		29
VB	1	23	1	0	1	1	0	0	0	0	0	0	0	0	0	0	0	0	0	0	1	1	100	1	0	0	0	0	2	2	2	1	2	2	1	2	2	2	1	1	0	0	1	1	0	1	0		23
VB	1	42	4	0	0	0	1	1	0	0	1	0	0	0	0	0	0	1	1	1	2	0	6.25	0	1	1	0	0	2	2	2	2	2	1	1	2	2	2	2	2	1	1	1	1	1	1	0		12
VB	1	29	2	0	0	0	1	1	0	0	1	1	0	0	0	0	0	1	1	1	1	1	100	1	1	1	0	0	2	1	1	1	1	1	1	1	1	1	1	1	1	0	1	1	1	1	0		25
RDS	1	49	4	0	0	0	0	0	0	0	0	0	0	0	0	0	0	0	0	0	2	0	3.125	1	0	1	0	0	1	2	2	2	2	1	1	1	1	2	2	2	1	1	0	1	0	0	0		6
VB	1	29	2	0	0	0	0	0	0	0	1	0	0	0	0	0	0	1	0	0	2	1	78.125	0	1	0	0	0	2	2	2	2	2	2	2	2	2	2	2	2	1	0	1	1	0	1	0		29
RDS	1	35	3	0	1	1	0	0	0	0	0	0	0	0	0	0	0	0	0	1	7	0	75	1	0	1	0	0	2	1	1	1	1	1	1	1	1	1	1	1	1	0	0	0	0	1	1	3	7
VB	1	47	4	0	1	1	0	0	0	0	0	0	0	0	0	0	0	0	0	1	1	0	100	1	1	1	1	0	2	1	1	1	1	1	1	2	2	1	1	1	0	0	0	0	1	1	1	2	10
VB	1	42	4	1	1	1	0	0	0	0	0	0	0	0	0	0	0	0	0	0	1	0	100	0	1	0	0	0	1	2	2	2	1	2	1	1	1	1	1	1	0	1	1	0	0	0	0		41
VB	1	48	4	0	0	1	0	0	0	0	1	0	0	0	0	0	0	1	0	0	1	0	96.875	1	0	0	0	0	1	1	1	1	1	1	1	1	1	1	1	1	0	0	1	0	0	0	0		48
VB	1	20	1	1	1	1	0	0	0	0	0	0	0	0	0	0	0	0	0	0	7	1	87.5	1	1	0	0	0	1	1	2	1	1	1	2	1	1	1	1	1	0	1	0	0	0	1	0		20
RDS	1	43	4	0	0	1	0	0	0	0	0	0	0	0	0	0	0	0	0	0	3	0	25	0	0	0	0	0	1	1	2	2	1	2	2	2	2	1	2	1	1	0	0	0	0	0	0		43
RDS	1	49	4	0	0	1	1	1	0	1	1	1	0	0	0	0	0	1	1	0	1	1	100	1	0	1	0	0	1	1	1	1	1	1	1	1	1	1	1	1	1	1	1	1	1	1	0		6
VB	1	66	4	0	0	1	0	0	0	0	0	0	0	0	0	0	0	0	0	1	1	0	100	1	1	1	0	0	1	1	1	1	1	1	1	1	1	1	1	1	1	0	1	1	1	0	0		1.24999
VB	1	43	4	0	1	1	1	0	0	0	1	0	0	0	0	0	0	1	0	1	1	0	25	0	0	1	0	0	1	1	1	1	1	1	1	1	1	1	1	1	1	1	1	1	0	1	1	3	28
VB	1	42	4	0	1	0	1	0	0	0	1	0	0	0	0	0	0	1	0	1	4	1	0	0	0	1	0	0	1	1	1	1	1	1	1	1	1	1	1	1	1	1	1	1	1	1	1	4	4
VB	1	40	4	0	0	0	0	0	0	0	1	0	0	0	0	0	0	1	0	1	7	0	37.5	0	1	0	0	0	2	2	2	1	2	2	2	2	2	2	1	1	1	0	1	0	0	1	0		14
VB	1	50	4	1	0	0	0	0	0	0	0	0	0	0	0	0	0	0	0	0	7	0	100	1	1	1	0	0	2	2	2	2	2	2	2	2	1	1	1	1	1	1	0	0	0	1	1	1	45
RDS	1	57	4	1	0	1	0	0	0	0	0	0	0	1	0	0	0	1	0	1	7	0	100	1	1	0	1	0	1	1	1	1	1	1	1	1	1	1	1	1	0	0	1	0	1	1	0		17
VB	1	45	4	0	1	0	1	0	0	0	1	0	0	0	0	0	0	1	0	1	7	1	25	1	1	1	1	1	1	1	1	1	1	1	1	1	1	1	1	1	1	1	1	0	0	1	1	1	2.91663
RDS	1	45	4	0	0	0	1	0	0	0	0	0	0	0	0	0	0	0	0	0	5	0	12.5	0	0	0	0	0	2	1	1	1	1	1	1	1	1	1	1	1	1	1	0	1	1	1	0		2.49998
VB	1	29	2	1	1	1	1	0	0	0	0	0	0	0	0	0	0	0	0	0	6	0	50	1	1	1	1	0	2	1	2	2	1	2	2	1	2	2	1	1	1	1	1	0	1	1	0		23
RDS	1	48	4	0	0	0	0	0	0	0	0	0	0	0	0	0	0	0	0	1	3	1	37.5	1	0	1	0	0	1	1	1	1	1	1	1	1	1	1	1	1	1	1	1	1	1	1	1	1	1.49998
RDS	1	23	1	0	1	1	1	0	0	0	0	0	0	0	0	0	0	0	0	1	5	0	75	0	0	0	0	0	1	1	1	2	1	2	1	2	2	1	1	1	0	0	1	1	1	1	1	4	3
VB	1	40	4	1	0	0	0	0	0	0	0	0	0	0	0	0	0	0	0	1	1	1	37.5	1	0	1	0	0	2	2	2	1	2	1	1	1	1	2	1	1	0	0	1	0	0	1	0		6
VB	1	23	1	1	1	0	0	0	0	0	0	0	0	0	0	0	0	0	0	1	7	0	90.625	1	1	1	1	0	2	1	2	1	1	1	1	1	1	1	1	1	0	1	1	0	1	1	0		5
VB	1	47	4	0	0	1	0	0	0	0	0	0	0	0	0	0	0	0	0	1	3	0	93.75	1	0	0	0	0	2	2	2	1	2	1	1	2	2	1	1	1	0	1	1	0	0	1	1	1	12
RDS	1	41	4	0	0	0	1	0	0	1	1	1	1	0	0	0	0	1	0	1	1	1	34.375	0	0	1	0	0	2	1	1	1	1	1	1	1	1	1	1	1	1	1	1	0	1	1	0		15
RDS	1	54	4	1	0	0	0	0	0	0	1	0	0	0	0	0	0	1	0	1	3	1	37.5	0	1	0	0	0	1	1	1	1	1	1	1	1	1	2	1	1	1	1	1	0	0	1	1	1	4
RDS	1	20	1	1	1	1	0	0	0	0	0	0	0	0	0	0	0	0	0	1	6	1	46.875	0	0	1	0	0	2	1	2	2	1	2	2	1	2	2	1	1	0	1	0	0	1	0	0		20
RDS	1	25	2	0	1	1	0	0	0	0	0	0	0	0	0	0	0	0	0	1	3	0	96.875	0	0	1	0	0	1	1	2	1	1	1	1	1	2	1	1	1	0	1	0	0	1	1	1	4	25
RDS	1	41	4	0	0	0	0	0	0	0	1	0	0	0	0	0	0	1	0	1	7	0	34.375	0	0	1	0	0	2	1	1	1	1	1	1	1	1	1	1	1	0	1	1	1	1	1	1	1	4
RDS	1	22	1	1	1	1	0	0	0	0	0	0	0	0	0	0	0	0	0	1	5	0	81.25	1	0	0	0	0	1	1	1	1	1	1	1	1	1	1	1	1	0	0	1	0	0	1	1	4	2.49998
RDS	1	63	4	0	0	0	1	1	0	0	1	1	0	0	0	0	0	1	1	1	1	1	12.5	1	0	0	0	0	2	1	1	1	1	1	2	2	2	2	1	1	1	1	1	0	0	0	0		10
RDS	1	40	4	1	0	0	1	0	0	0	0	1	0	0	0	0	1	1	0	0	7	0	100	0	0	1	0	0	1	1	2	1	1	1	1	2	2	2	2	2	1	1	1	0	0	1	1	3	25
VB	1	25	2	1	1	0	1	0	0	0	0	0	0	0	0	0	0	0	0	1	7	0	90.625	1	1	0	0	0	1	1	1	1	1	1	1	1	1	1	1	1	0	1	1	0	0	1	1	3	25
VB	1	23	1	0	1	1	1	0	0	0	0	0	0	0	0	0	0	0	0	1	3	0	31.25	1	0	1	0	0	2	2	2	2	2	2	2	1	1	2	2	2	0	1	1	1	1	0	0		23
RDS	1	61	4	0	0	0	0	0	0	0	0	0	0	0	0	0	0	0	0	0	7	0	56.25	0	0	0	0	0	1	1		1	1	1	1	1	1	1	1	1	1	0	1	0	0	1	0		5
RDS	1	18	1	1	0	1	0	0	0	0	0	0	0	0	0	0	0	0	0	1	5	0	100	0	0	0	0	0	1	1	1	1	1	1	1	1	1	1	1	1	0	1	1	0	0	1	1	6	18
RDS	1	30	3	0	0	1	0	0	0	0	0	0	0	0	0	0	0	0	0	1	2	0	25	0	0	0	0	0	1	1	1	1	1	1	1	1	1	2	1	2	0	1	1	0	1	0	0		2
RDS	1	51	4	1	1	1	0	0	0	0	0	0	0	0	0	0	0	0	0	0	5	0	50	0	0	0	0	0	2	2	1	2	2	2	2	2	2	2	2	2	1	0	0	0	0	1	1	2	2
RDS	1	37	3	0	0	0	1	0	0	1	1	1	0	0	0	0	0	1	0	1	3	1	18.75	0	0	1	0	0	2	2	2	1	1	1	1	1	1	1	1	1	1	1	1	1	0	1	1	1	0.66664
VB	1	55	4	0	1	0	0	1	0	0	1	1	0	0	0	0	1	1	1	0	4	1	43.75	1	1	1	0	0	1	1	1	1	1	1	1	1	1	1	1	1	0	1	1	1	1	1	1	1	55
RDS	1	40	4	1	0	0	0	1	0	0	1	0	0	0	0	0	0	1	1	1	1	1	25	0	0	1	0	0	2	1	2	2	2	2	2	2	2	2	1	2	1	1	1	1	0	1	0		8
VB	1	38	3	1	0	0	0	0	0	0	0	0	0	0	0	0	0	0	0	0	7	0	3.125	1	0	0	1	0	2	1	2	1	1	1	1	1	1	1	1	1	0	1	0	0	1	1	0		9
VB	1	37	3	0	1	0	1	0	0	0	0	1	0	1	0	0	0	1	0	1	7	1	53.125	1	1	1	1	0	2	2	2	2	2	2	2	2	2	2	1	2	0	1	1	1	0	1	1	6	0.49998
VB	1	27	2	0	1	0	1	1	0	1	1	1	0	0	0	0	0	1	1	1	7	1	100	0	0	0	0	0	1	1	1	1	1	1	1	1	1	1	1	1	1	1	1	1	0	1	1	2	4
VB	1	32	3	0	0	1	1	0	0	1	1	0	0	1	0	0	0	1	0	1	5	0	25	0	1	1	0	0	1	1	1	1	1	1	1	1	1	2	1	1	1	1	1	1	1	1	1	4	3
RDS	1	52	4	0	0	1	0	0	0	1	1	0	0	0	0	0	0	1	0	0	4	0	50	0	0	0	0	0	1	1	1	1	1	1	1	1	1	1	1	1	1	1	1	0	0	0	0		10
VB	1	57	4	0	1	1	0	1	0	0	1	1	0	0	0	0	0	1	1	1	2	1	50	0	0	1	0	0	1	1	1	1	1	1	1	2	1	1	1	1	1	1	1	1	1	1	1	1	56
RDS	1	28	2	1	0	1	0	0	0	0	0	0	0	0	0	0	0	0	0	1	7	0	87.5	1	0	0	0	0	2	2	2	2	2	2	2	2	2	2	2	2	0	1	1	1	1	1	0		28
RDS	1	42	4	0	0	0	1	0	0	0	1	0	0	0	0	0	0	1	0	1	2	1	21.875	0	1	0	0	0	1	1	2	1	1	2	2	2	2	2	2	1	1	1	1	0	0	1	0		0.66664
RDS	1	46	4	1	1	1	0	0	0	0	0	0	0	0	0	0	0	0	0	1	7	0	3.125	0	0	1	0	0	1	1	1	1	1	1	1	1	1	1	1	1	0	1	1	0	1	1	1	3	0.58331
VB	1	31	3	1	1	1	0	0	0	0	0	0	0	0	0	0	0	0	0	0	7	1	53.125	1	1	1	1	0	1	1	1	1	1	1	1	1	1	1	1	1	0	1	0	0	1	1	1	4	6
VB	1	31	3	0	0	1	1	1	0	0	0	1	0	0	0	0	0	1	1	1	5	0	100	0	1	0	0	0	2	2	2	1	2	1	1	1	1	1	1	1	0	1	1	1	0	1	0		31
RDS	1	39	3	0	0	0	1	1	1	1	1	0	0	0	0	0	1	1	1	1	7	1	3.125	0	0	1	0	0	2	2	1	1	1	1	1	1	1	1	1	1	0	1	1	1	1	1	0		8
RDS	1	49	4	1	0	0	0	0	0	0	0	0	0	0	0	0	0	0	0	0	1	0	31.25	0	0	1	0	0	2	1	1	1	1	1	2	1	1	1	1	1	0	1	0	0	0	1	1	1	0.49998
VB	1	18	1	0	1	1	0	0	0	0	0	0	0	0	0	0	0	0	0	1	2	0	56.25	1	0	0	0	0	2	1	2	2	1	1	1	1	1	1	1	1	0	0	0	0	0	1	1	4	18
RDS	1	29	2	0	0	1	1	0	0	0	1	0	0	0	0	0	0	1	0	0	4	1	56.25	1	1	1	0	0	1	1	1	2	1	1	1	1	1	2	1	1	1	1	1	0	0	1	1	1	1.49998
VB	1	44	4	1	0	1	0	0	0	0	0	0	0	0	0	0	0	0	0	1	7	0	100	1	0	0	0	0	2	1	1	1	1	2	2	2	2	1	1	1	0	1	1	0	1	1	0		0.49998
RDS	1	33	3	0	0	1	0	0	0	0	0	0	0	0	0	0	0	0	0	0	2	1	93.75	0	0	0	0	0	1	1	1	1	1	1	1	1	1	1	1	1	0	0	0	0	0	0	0		0.49998
RDS	1	40	4	1	0	1	0	0	0	0	1	0	0	0	0	0	0	1	0	0	7	0	100	1	0	0	0	0	2	2	2	1	2	1	1	1	1	2	1	1	0	0	1	1	1	1	0		36
VB	1	32	3	1	1	1	0	0	0	0	0	0	0	0	0	0	0	0	0	0	7	1	56.25	1	1	1	0	0	1	2	2	2	1	1	1	1	1	1	1	1	0	1	1	0	0	1	0		32
VB	1	41	4	0	1	1	1	1	0	1	1	0	0	0	0	0	0	1	1	0	1	1	0	0	1	0	0	0	2	1	2	1	1	1	1	1	1	1	1	1	0	1	1	1	1	1	0		6
RDS	1	24	1	1	1	1	1	0	0	0	0	0	0	1	0	0	0	1	0	1	1	0	78.125	0	0	0	0	0	1	2	1	1	1	1	2	1	1	1	1	1	0	1	1	0	0	1	1	2	24
VB	1	35	3	0	1	0	0	0	0	0	1	0	0	0	0	0	0	1	0	1	1	1	100	1	0	0	0	0	1	1	1	1	1	1	1	1	1	1	1	1	0	0	1	1	1	1	1	6	1.49998
RDS	1	31	3	1	0	1	0	0	0	0	0	0	0	0	0	0	0	0	0	0	7	0	75	1	1	0	0	0	1	1	1	1	1	1	1	1	1	1	1	1	0	0	1	0	0	1	1	3	31
RDS	1	40	4	0	0	1	1	0	0	1	1	0	1	0	0	0	0	1	0	0	7	0	6.25	0	0	1	0	0	1	1	1	1	1	2	2	1	1	1	1	1	1	0	1	1	1	0	0		1
VB	1	33	3	1	0	1	0	0	0	0	0	0	0	0	0	0	0	0	0	0	4	1	81.25	1	1	1	1	0	1	1	1	1	2	1	2	1	1	1	1	2	0	1	0	0	1	1	1	6	32
VB	1	21	1	1	0	1	0	0	0	0	0	0	0	0	0	0	0	0	0	0	4	0	75	0	0	0	0	0	1	2	1	2	2	2	2	1	1	1	1	1	0	1	0	0	0	0	0		21
RDS	1	41	4	0	1	1	0	0	0	0	0	0	0	0	0	0	0	0	0	1	5	0	18.75	1	0	1	0	0	2	1	2	2	2	2	1	1	1	1	1	1	0	1	1	1	1	0	0		15
RDS	1	35	3	0	0	1	1	1	0	0	0	0	0	0	0	0	0	1	1	0	2	1	6.25	0	0	1	0	0	2	2	2	1	1	2	2	2	2	2	1	1	1	1	1	1	0	1	0		8
RDS	1	45	4	0	0	1	1	0	0	1	1	0	1	1	1	1	1	1	0	1	1	1	56.25	0	1	0	0	0	2	2	2	2	2	1	2	2	2	2	2	2	1	1	1	1	0	1	1	3	8
VB	1	19	1	1	1	0	1	0	0	0	0	0	0	0	0	0	0	0	0	0	4	0	87.5	1	0	0	0	0	1	1	2	2	1	1	1	2	2	2	1	2	0	0	0	0	0	1	1	1	19
VB	1	50	4	0	1	1	1	1	0	0	0	0	0	0	0	0	0	1	1	0	4	1	50	0	0	1	0	0	2	1	1	1	1	1	1	1	1	1	1	1	1	1	1	1	1	1	0		1
VB	1	38	3	0	1	0	0	0	0	1	0	1	0	0	0	0	0	1	1	0	4	1	0	0	1	1	0	0	1	1	1	1	1	1	1	1	1	1	1	1	1	1	1	1	1	1	1	3	6
RDS	1	34	3	1	1	1	0	0	0	0	0	0	0	0	0	0	0	0	0	1	7	0	75	1	1	0	1	0	2	1	1	1	1	1	1	1	1	2	1	1	0	0	0	0	1	1	0		3.49998
RDS	1	43	4	0	0	0	0	0	0	0	0	0	0	0	0	0	0	0	0	1	7	0	75	0	1	1	1	0	2	1	1	1	1	1	1	1	1	1	1	1	1	1	0	1	0	1	1	6	20
VB	1	19	1	1	0	1	0	0	0	0	0	0	0	0	0	0	0	0	0	1	2	1	96.875	1	1	0	0	0	1	1	1	1	1	1	1	2	2	1	1	1	0	1	1	0	0	1	1	3	15
RDS	1	44	4	0	1	1	0	0	0	0	0	0	0	0	0	0	0	0	0	0	7	0	9.375	0	0	0	0	0	2	1	1	1	1	1	1	1	1	1	1	1	1	0	0	0	0	1	1	2	_
RDS	1	34	3	1	1	1	1	0	0	0	0	0	0	0	0	0	0	0	0	0	6	0	31.25	1	0	1	0	0	1	1	2	1	1	2	1	2	1	1	1	1	0	1	0	0	1	1	0		30
RDS	1	43	4	0	0	1	1	0	0	0	1	0	0	0	0	0	0	1	0	1	1	1	18.75	0	1	1	1	0	2	2	1	1	2	2	2	1	1	2	1	1	0	1	1	1	1	1	0		7
VB	1	24	1	0	0	0	0	1	0	1	1	1	0	0	0	0	1	1	1	0	3	1	40.625	0	1	1	0	0	2	1	2	2	2	2	1	2	2	1	1	2	1	1	1	1	0	1	0		15
VB	1	20	1	0	0	1	0	0	0	0	0	0	0	0	0	0	0	0	0	1	7	0	96.875	1	1	0	0	0	1	1	1	1	1	1	1	1	1	1	1	1	0	1	0	0	1	1	1	2	17
VB	1	33	3	1	1	1	0	0	0	0	0	0	0	0	0	0	0	0	0	1	6	0	37.5	1	1	1	1	0	2	1	2	1	1	2	1	1	1	2	2	1	0	1	1	0	1	1	1	6	2
RDS	1	37	3	0	1	1	0	0	0	0	0	0	0	0	0	0	0	0	0	0	1	0	100	0	1	0	0	0	1	1	1	1	1	1	1	1	1	1	1	1	0	0	0	0	0	1	1	1	17
RDS	1	47	4	1	0	0	0	1	0	1	1	1	1	1	0	1	1	1	1	1	6	1	75	1	1	1	1	0	1	2	2	1	1	1	2	1	1	2	1	1	0	1	1	0	0	1	1	1	47
RDS	1	53	4	0	0	0	0	0	0	0	0	0	0	0	0	0	0	0	0	1	5	1	100	0	0	0	0	0	2	1	1	1	1	1	1	1	1	1	1	1	0	1	1	0	0	1	0		0.49998
VB	1	41	4	1	0	1	0	0	0	0	0	0	0	0	0	0	0	0	0	0	7	1	100	0	1	1	0	0	2	2	2	2	1	1	1	1	1	2	1	1	0	1	0	0	1	1	1	1	35
RDS	1	28	2	0	0	0	1	0	0	0	1	0	0	0	0	0	0	1	0	0	1	1	12.5	0	1	0	0	0	2	1	2	2	2	1	2	2	2	1	2	2	1	1	1	1	0	1	0		2
RDS	1	43	4	0	0	0	1	1	0	1	1	1	0	0	1	0	0	1	1	1	7	1	31.25	0	1	1	0	0	2	1	1	1	1	2	1	1	1	2	1	1	1	1	1	1	0	1	0		8
VB	1	28	2	1	0	1	0	0	0	0	0	0	0	0	0	0	0	0	0	0	7	1	18.75	1	1	1	0	0	1	1	1	1	1	1	1	1	1	1	1	1	1	1	0	1	1	1	1	2	18
VB	1	34	3	1	0	1	0	0	0	0	1	0	0	0	0	0	0	1	0	0	7	1	78.125	1	1	0	0	0	2	2	2	1	2	1	1	2	2	1	1	1	1	0	1	1	0	1	1	1	21
RDS	1	26	2	1	1	1	1	0	0	0	0	1	0	1	0	0	0	1	0	0	7	0	100	1	1	0	1	0	2	1	2	1	1	2	1	1	1	1	1	1	0	0	1	0	1	1	1	6	26
VB	1	41	4	0	0	1	1	0	0	0	1	0	0	0	0	0	0	1	0	0	1	0	100	0	1	1	0	0	2	1	2	2	1	2	2	2	2	2	2	2	1	1	1	1	0	1	1	2	15
RDS	1	43	4	0	0	0	1	0	0	0	0	0	0	0	0	0	0	0	0	1	7	0	18.75	1	0	1	0	0	2	2	2	2	2	2	1	2	2	2	1	1	0	1	1	0	0	1	1	1	0.41665
VB	1	20	1	1	1	1	0	0	0	0	0	0	0	0	0	0	0	0	0	0	6	0	100	1	1	0	1	0	1	1	1	2	1	2	2	2	2	1	1	1	0	1	1	0	0	1	1	6	6
RDS	1	54	4	0	1	1	0	0	0	0	0	1	0	0	0	0	0	1	0	0	1	0	100	1	1	0	1	0	2	1	2	2	2	2	1	2	2	1	2	2	0	1	0	0	0	1	1	1	33
RDS	1	41	4	0	0	1	0	0	0	0	0	0	0	0	0	0	0	0	0	1	6	1	75	0	0	0	0	0	1	1	1	1	1	1	1	1	1	1	1	1	1	0	1	0	0	1	0		42
VB	1	26	2	1	1	1	0	0	0	0	0	0	0	1	0	0	0	1	0	0	7	1	100	1	1	1	1	0	1	1	1	1	1	1	1	1	1	1	1	1	0	1	1	0	1	1	1	5	26
RDS	1	38	3	1	0	1	0	0	0	0	0	0	0	0	0	0	0	0	0	0	7	1	96.875	1	1	1	0	0	2	1	2	1	1	1	1	1	1	1	1	1	0	1	0	0	0	1	0		0.03833
RDS	1	45	4	0	1	0	1	0	1	0	1	0	0	0	0	0	0	1	0	1	3	0	25	0	0	1	0	0	1	1	1	1	1	1	1	1	1	1	1	1	0	0	1	1	1	0	0		20
VB	1	36	3	1	0	1	0	0	0	0	0	0	0	0	0	0	0	0	0	1	7	0	87.5	1	0	0	1	0	1	1	1	1	1	1	2	1	1	1	1	1	0	1	1	0	0	1	1	4	24
RDS	1	43	4	0	1	1	1	0	0	1	1	0	0	0	0	0	0	1	0	0	2	0	12.5	1	0	0	0	0	1	1	2	1	1	2	2	2	2	1	1	1	0	0	0	0	0	1	1	1	7
RDS	1	21	1	0	0	1	0	0	0	0	0	0	0	0	0	0	0	0	0	0	1	0	0	0	0	0	0	0	2	2	2	2	2	1	1	2	2	1	1	1	0	0	0	0	0	1	1	1	21
VB	1	45	4	0	0	0	0	1	0	0	1	0	0	0	0	0	0	1	1	1	5	1	96.875	1	0	1	0	0	2	2	2	2	2	2	2	2	2	2	1	2	1	1	1	1	1	1	1	1	15
VB	1	46	4	0	0	1	1	0	0	1	1	0	0	0	0	0	0	1	0	0	1	1	0	0	1	1	0	0	1	1	2	2	2	2	2	2	2	2	2	1	1	1	1	1	1	1	0		0.74997
RDS	1	26	2	1	1	1	1	0	0	0	0	0	0	1	0	0	0	1	0	0	7	0	25	1	1	0	1	0	1	1	2	1	1	1	1	1	1	1	1	1	0	1	0	0	1	1	0		0.24999
RDS	1	34	3	0	0	1	0	0	0	0	0	0	0	0	0	0	0	0	0	0	1	0	71.875	0	0	0	0	0	2	2	1	2	1	2	2	2	2	2	1	1	0	0	0	0	0	1	1	2	16
RDS	1	47	4	0	0	0	1	0	0	0	0	0	0	0	0	0	0	0	0	0	1	0	50	1	0	1	0	0	2	1	1	1	1	1	1	2	2	1	2	2	1	1	1	1	1	0	1	1	0.16666
VB	1	28	2	0	0	0	0	0	0	0	1	0	0	0	0	0	0	1	0	0	1	0	100	1	1	1	0	0	2	1	1	1	1	1	1	1	1	1	1	1	1	1	1	0	1	1	1	4	1
RDS	1	42	4	0	1	1	1	0	0	0	1	0	0	0	0	0	0	1	1	0	7	1	81.25	1	1	1	0	0	2	2	1	1	1	1	1	2	2	2	1	1	1	1	1	1	0	1	0		15
VB	1	47	4	0	1	0	0	0	0	0	0	0	0	0	0	0	0	0	0	0	7	1	100	1	0	1	0	0	2	1	2	2	2	2	2	2	2	2	1	1	0	1	1	0	0	1	1	2	20
RDS	1	20	1	1	0	1	1	0	0	0	0	0	0	0	0	0	0	0	0	0	6	1	84.375	1	0	0	0	0	2	1	1	1	1	1	1	1	1	2	1	2	0	1	1	0	0	1	1	2	20
VB	1	38	3	0	1	0	1	0	0	0	1	0	0	0	0	0	0	1	0	0		0	100	1	1	1	0	0	2	1	2	2	1	2	2	2	2	1	1	1	1	1	1	0	0	1	1	1	2
RDS	1	59	4	0	0	1	0	0	0	0	0	0	0	0	0	0	0	0	0	1	2	1	12.5	1	0	1	0	0	1	2	2	1	2	2	2	1	1	1	2	2	1	1	0	0	0	1	0		20
RDS	1	21	1	0	0	1	1	0	0	1	1	0	0	0	0	0	0	1	0	1	5	0	93.75	0	0	0	0	0	1	1	1	1	1	1	1	1	1	1	1	1	1	0	1	1	0	1	1	5	15
RDS	1	31	3	0	0	1	1	1	0	0	0	1	0	0	0	0	0	1	1	1	6	0	100	1	1	0	0	0	2	1	2	1	1	2	2	1	1	1	1	1	0	0	1	1	0	1	1	6	22
VB	1	48	4	0	0	1	0	0	0	0	0	0	0	0	0	0	0	0	0	0	3	0	50	1	1	0	0	0	1	1	1	1	2	1	1	1	1	2	1	1	0	0	0	1	0	1	1	3	1
VB	1	55	4	0	0	1	0	0	0	0	0	0	0	0	0	0	0	0	0	1	7	1	100	1	0	1	0	0	1	1	1	1	2	1	1	1	1	1	1	1	1	1	1	1	1	1	1	1	30
RDS	1	55	4	0	0	0	1	1	1	1	1	1	1	0	0	0	0	1	0	0	2	1	0	0	0	1	0	0	2	1	2	2	1	2	2	2	2	2	2	2	1	1	1	1	0	1	1	1	0.08333
VB	1	19	1	0	1	0	0	0	0	0	0	1	0	0	0	0	0	1	0	1	5	1	96.875	0	0	1	0	0	2	1	1	1	1	1	1	1	1	1	1	1	0	1	0	0	1	1	1	3	19
RDS	1	50	4	0	0	1	1	0	0	0	1	0	0	0	0	0	1	1	0	1	1	1	71.875	0	0	1	0	0	1	1	1	1	1	1	1	1	1	1	1	1	1	1	1	0	1	1	1	1	10
RDS	1	28	2	1	1	1	0	0	0	0	0	0	0	0	0	0	0	0	0	1	7	0	100	0	0	1	1	0	2	1	1	1	1	1	1	1	1	1	1	1	0	1	1	0	1	1	1	3	3
VB	1	29	2	0	0	1	1	1	1	0	1	1	0	0	0	0	0	1	0	1	1	1	59.375	0	0	1	0	0	1	1	2	2	2	2	2	2	2	2	2	2	1	1	1	1	1	1	0		29
RDS	1	32	3	0	1	1	0	0	0	0	0	0	0	0	0	0	0	0	0	0	7	0	71.875	1	0	0	0	0	1	1	2	1	1	2	1	1	1	1	1	1	0	1	1	0	1	1	1	6	32
RDS	1	38	3	1	1	0	1	0	0	1	1	1	0	1	1	0	1	1	0	0	6	0	34.375	0	0	1	1	0	2	1	1	1	1	1	1	1	1	2	1	1	0	1	1	0	1	1	0		7
VB	1	38	3	0	0	1	0	0	0	0	0	0	0	0	0	0	0	0	0	0	3	0	100	0	1	1	1	0	1	1	1	1	1	1	1	1	1	1	1	1	0	1	0	0	1	1	1	1	7
RDS	1	58	4	0	1	0	1	0	0	0	1	0	0	0	0	0	0	1	0	1	1	1	0	0	0	0	0	0	2	1		1	1	1	1	1	1	2	1	1	0	1	1	1	1	1	1	1	1
RDS	1	31	3	1	1	1	0	0	0	0	0	0	0	0	0	0	0	0	0	1	3	0	25	1	0	0	0	0	1	1	1	1	1	1	1	1	1	1	1	1	0	0	0	0	1	0	0		2
RDS	1	19	1	1	0	1	0	0	0	0	0	0	0	0	0	0	0	0	0	1	3	0	65.625	0	0	0	0	0	1	2	2	2	1	1	2	1	1	1	1	1	0	1	0	0	0	1	1	2	19
VB	1	39	3	1	0	0	0	0	0	0	0	0	0	0	0	0	0	0	0	0	7	1	96.875	1	0	1	0	0	2	1	2	1	1	2	2	2	1	2	2	2	0	0	0	1	0	1	1	6	22
RDS	1	40	4	0	0	1	0	0	0	0	0	0	0	0	0	0	0	0	0	0	2	0	9.375	0	0	0	0	0	1	2	2	1	1	1	1	1	1	2	1	1	1	0	0	0	0	0	0		0.49998
RDS	1	37	3	0	0	0	1	0	0	1	1	1	0	0	0	0	0	1	0	1	1	1	21.875	1	0	0	0	0	2	2	2	2	1	1	1	1	1	2	1	1	1	1	1	1	1	1	0		1
RDS	1	44	4	0	1	0	1	1	0	1	1	1	0	0	1	0	0	1	1	0	1	0	43.75	0	1	1	0	0	1	1	2	1	1	1	1	1	1	2	1	1	1	1	1	1	0	1	0		6
RDS	1	41	4	0	0	1	0	0	0	0	0	0	0	0	0	0	0	0	0	1	1	0	75	0	0	1	0	0	1	1	1	1	1	1	1	1	1	1	1	1	0	0	1	1	1	1	1	2	0.49998
RDS	1	54	4	0	0	1	1	1	1	1	1	1	0	0	0	0	0	1	1	1	2	0	50	1	0	0	0	0	1	1	1	1	1	1	1	1	1	1	1	1	1	1	1	0	1	0	0		53
VB	1	34	3	0	0	0	1	0	0	0	1	0	0	0	0	0	0	1	0	0	4	0	71.875	1	0	0	0	0	1	1	1	1	1	1	2	1	1	1	1	1	0	1	1	1	0	1	1	1	18
RDS	1	44	4	1	1	1	0	0	0	0	1	0	0	0	0	0	0	1	0	1	7	1	15.625	1	1	1	0	0	2	2	2	2	1	1	1	1	1	1	1	1	0	1	1	0	0	1	1	2	11
RDS	1	42	4	0	0	0	0	0	0	0	0	0	0	0	0	0	0	0	0	1	7	1	40.625	1	1	1	0	0	1	1	1	1	1	1	1	1	1	1	1	1	0	0	1	0	1	1	1	6	6
VB	1	41	4	1	0	0	0	0	0	0	0	0	0	0	0	0	0	0	0	0	5	0	25	0	0	1	0	0	1	1	1	1	1	1	2	2	1	2	2	1	0	0	0	1	1	1	0		41
VB	1	53	4	0	0	0	0	0	0	0	0	0	0	0	0	0	0	0	0	1	4	0	12.5	1	1	1	0	0	1	1	2	1	1	2	2	1	1	2	1	1	1	1	0	0	0	1	1	2	6
RDS	1	40	4	1	0	1	0	0	0	0	1	0	0	0	0	0	0	1	0	1	7	1	25	0	0	0	0	0	2	1	1	1	1	1	1	1	1	1	1	1	0	1	1	0	1	0	0		5
VB	1	44	4	0	0	1	0	0	0	0	0	0	0	0	0	0	0	0	0	1	7	0	50	1	1	0	0	0	2	1	1	1	2	1	1	1	1	2	1	1	0	1	1	0	0	1	1	3	13
VB	1	25	2	0	1	1	0	0	0	0	0	0	0	0	0	0	0	0	0	0	7	0	100	1	0	0	0	0	1	1	1	1	1	1	1	1	1	1	1	1	0	0	0	0	0	1	1	2	25
RDS	1	23	1	0	0	0	1	1	0	1	1	1	1	1	0	0	0	1	1	0	1	1	100	1	1	0	0	0	2	2	2	1	1	1	1	1	1	1	1	1	0	0	1	0	0	1	1	1	23
VB	1	21	1	0	1	1	0	0	0	0	1	0	0	0	0	0	0	1	0	1	6	1	18.75	0	0	0	1	0	1	1	1	1	1	1	1	1	1	1	1	1	0	0	1	1	1	1	1	6	15
RDS	1	48	4	1	0	0	0	0	0	0	1	0	0	0	0	0	0	1	0	1	1	0	37.5	1	0	1	0	0	2	2	2	2	2	2	2	2	2	2	1	1	0	1	1	1	1	1	0		6
VB	1	19	1	1	1	1	0	0	0	0	0	0	0	0	0	0	0	0	0	0	7	1	0	0	0	0	1	0	1	1	1	1	1	1	1	1	1	1	1	1	0	0	0	0	1	1	1	2	0.102495
RDS	1	56	4	0	1	1	1	0	0	0	1	0	0	0	0	0	1	1	0	0	2	0	100	1	0	0	0	0	2	1	2	1	1	2	2	2	2	1	1	1	1	0	1	1	0	1	1	2	0.49998
VB	1	54	4	0	1	1	0	0	0	0	1	0	0	0	0	0	0	1	0	0	1	0	93.75	0	1	0	1	0	1	2	1	1	1	1	1	1	1	1	1	1	0	0	1	1	0	0	0		2
VB	1	28	2	1	1	1	0	0	0	0	0	0	0	0	0	0	0	0	0	1	5	0	81.25	1	1	0	0	0	1	1	1	1	1	1	1	1	1	1	1	1	1	0	1	1	1	1	1	2	26
RDS	1	40	4	1	0	0	0	0	0	0	1	0	0	0	0	0	0	1	0	0	5	0	50	0	1	0	0	0	1	1	1	1	1	1	1	1	1	1	1	1	1	0	1	0	0	1	1	6	40
RDS	1	48	4	1	0	0	1	0	0	0	1	1	0	0	0	0	0	1	0	0	1	0	100	1	0	0	0	0	1	1	1	1	1	1	1	1	1	1	1	1	0	1	1	1	0	1	1	1	48
VB	1	26	2	0	0	1	0	0	0	0	0	0	0	0	0	0	0	0	0	0	6	0	100	0	0	0	0	0	1	2	1	1	1	1	1	1	1	1	1	1	0	1	1	0	1	1	1	6	6
VB	1	42	4	0	0	0	0	0	0	0	1	0	0	0	0	0	0	1	0	0	1	0	100	0	0	0	0	0	1	1	1	1	1	1	1	1	1	1	1	1	1	1	1	0	0	0	0		12
VB	1	46	4	0	0	1	0	0	0	0	0	0	0	0	0	0	0	0	0	1	1	0	87.5	1	1	1	0	0	1	1	1	1	1	2	1	1	1	1	1	1	1	1	1	1	1	1	1	2	40
VB	1	28	2	1	1	1	0	0	0	0	0	0	0	0	0	0	0	0	0	1	6	0	75	0	1	1	1	0	2	1	1	1	2	2	1	1	1	1	1	1	0	1	1	0	0	1	1	4	5
VB	1	38	3	0	0	1	0	0	0	0	0	0	0	0	0	0	0	0	0	1	1	1	50	0	0	0	0	0	2	2	2	2	2	2	2	2	2	2	2	2	0	1	0	0	1	1	1	6	5
RDS	1	56	4	0	0	0	0	0	0	0	0	0	0	0	0	0	0	0	0	0	1	1	75	0	0	0	0	0	1	2	1	1	1	1	1	1	1	1	1	1	0	1	0	1	0	0	0		5
RDS	1	53	4	0	0	0	1	0	0	0	0	0	0	0	0	0	0	0	0	0	1	0	53.125	0	0	0	0	0	2	1	1	1	1	2	2	2	2	2	2	2	1	1	0	1	0	1	1	1	2
VB	1	28	2	0	0	0	0	1	0	0	1	1	0	1	0	0	0	1	1	0	2	1	62.5	1	1	1	0	0	1	1	1	1	1	1	1	1	1	1	1	1	1	0	1	1	1	1	0		28
VB	1	27	2	1	1	1	0	0	0	0	0	0	0	0	0	0	0	0	0	0	6	0	87.5	0	1	0	0	0	2	2	1	1	2	2	1	1	1	1	1	1	0	1	1	0	0	1	1	3	27
RDS	1	49	4	0	0	1	0	0	0	0	1	0	0	0	0	0	0	1	0	1	3	0	100	1	0	1	0	0	2	2	2	2	1	2	1	2	2	1	1	1	0	1	1	1	0	1	1	1	6
VB	1	36	3	1	1	1	0	0	0	0	0	0	0	0	0	0	0	0	0	0	6	0	78.125	0	1	1	0	0	1	1	1	1	1	1	1	1	1	1	1	1	0	1	0	0	1	1	1	4	36
RDS	1	54	4	0	0	1	1	1	0	1	1	1	1	0	0	0	0	1	1	0	6	0	100	0	1	0	0	0	2	1	2	1	1	1	1	2	2	1	1	1	1	0	1	1	0	1	1	3	8
VB	1	28	2	0	0	0	1	0	0	0	1	0	0	1	0	0	0	1	0	0	5	1	0	1	0	0	0	0	1	1	1	1	1	1	1	1	1	1	1	1	0	1	1	1	0	1	0		22
RDS	1	47	4	0	0	0	1	0	0	0	1	0	0	0	0	0	0	1	0	1	4	1	31.25	0	1	0	0	0	1	1	1	1	1	1	1	1	1	1	1	1	1	1	1	0	0	1	1	3	0.66664
VB	1	39	3	0	0	0	0	0	0	0	0	0	0	0	0	0	0	0	0	1	7	1	100	1	0	1	0	0	1	1	1	1	1	1	1	1	1	1	1	1	0	1	1	0	0	0	0		4
RDS	1	28	2	1	1	1	0	0	0	0	0	0	0	0	0	0	0	0	0	1	5	1	100	1	1	0	1	0	1	2	1	1	1	1	1	1	1	1	1	1	0	0	0	0	0	1	1	5	18
VB	1	34	3	1	0	1	0	0	0	0	0	0	0	0	0	0	0	0	0	0	7	0	100	0	1	0	0	0	1	1	1	1	1	1	1	1	1	1	1	1	0	0	1	0	0	1	1	3	28
VB	1	45	4	0	0	0	1	0	0	0	1	1	0	1	0	0	1	1	1	1	2	1	50	1	0	0	0	0	2	1	1	2	2	1	1	1	1	1	1	1	1	0	1	1	1	1	0		12
VB	1	45	4	0	0	0	0	1	0	0	1	0	0	0	0	0	0	1	1	0	4	0	37.5	0	0	1	0	0	1	1	1	2	1	2	1	1	1	1	1	1	1	1	1	1	1	1	0		6
RDS	1	50	4	0	1	1	1	1	0	0	1	0	0	0	0	0	0	1	1	0	4	0	100	0	0	0	1	0	1	1	1	1	1	2	2	2	2	1	1	1	0	1	1	1	0	1	0		4
VB	1	47	4	0	0	0	1	0	0	0	0	0	0	0	0	0	0	0	0	0	7	0	40.625	1	1	0	0	0	1	2	2	2	1	2	1	1	1	1	1	1	1	0	1	1	0	1	1	1	1.16666
RDS	1	30	3	0	0	0	1	0	0	0	1	1	1	0	0	0	0	1	0	1	7	0	100	1	1	1	0	0	1	1	2	2	1	1	1	1	1	1	1	1	1	0	1	0	1	1	1	6	7
RDS	1	56	4	0	1	0	0	1	0	0	1	0	0	0	0	0	1	1	0	1	1	1	0	1	0	1	0	0	2	1	1	1	1	1	1	1	1	1	1	1	1	1	1	1	1	0	0		1.49998
RDS	1	45	4	0	0	0	1	0	0	0	1	0	0	0	0	0	0	1	0	1	7	1	0	0	0	1	0	0	2	1	2	2	2	2	2	1	1	2	2	2	1	1	1	1	1	1	1	1	1
RDS	1	62	4	1	0	1	0	0	0	0	1	0	0	0	0	0	0	1	0	0	3	0	75	0	0	0	0	0	2	2	1	1	1	1	1	1	1	1	1	1	0	1	1	0	0	1	1	1	8
RDS	1	34	3	0	1	1	1	0	0	0	1	0	0	0	0	0	0	1	0	0	7	0	75	1	0	0	0	0	2	1	1	1	1	2	1	1	1	2	1	1	0	1	1	0	1	1	1	3	0.49998
RDS	1	38	3	1	1	0	0	0	0	0	0	0	0	0	0	0	0	0	0	0	3	0	75	1	0	0	0	0	2	2	2	2	1	1	2	2	2	1	1	1	1	1	0	0	0	1	1	3	35
VB	1	45	4	0	0	0	1	0	0	0	0	0	0	0	0	0	0	0	0	1	7	1	62.5	0	1	1	0	0	1	1	1	1	1	1	1	1	1	1	1	1	0	1	1	1	1	1	0		3.33332
RDS	1	40	4	0	0	0	1	0	0	0	1	0	0	0	0	0	0	1	0	1	1	0	25	0	1	1	0	0	1	1	2	2	2	1	1	1	1	1	1	1	1	1	1	0	1	1	1	1	6
VB	1	54	4	0	0	1	1	1	0	0	1	0	0	0	0	0	0	1	1	0	7	1	50	0	0	0	0	0	2	1	1	1	1	1	1	1	1	1	1	1	1	1	1	1	0	1	1	3	4
RDS	1	39	3	0	0	1	1	1	0	1	1	1	0	0	0	0	1	1	1	0	1	1	15.625	0	0	1	0	0	2	1	2	2	1	1	2	1	1	2	1	1	1	1	1	1	0	1	0		17
VB	1	37	3	1	1	1	0	0	0	0	0	0	0	0	0	0	0	0	0	1	7	0	46.875	0	1	1	1	0	1	1	2	1	1	1	1	1	1	2	1	1	0	1	1	0	0	1	1	6	4
RDS	1	24	1	1	1	1	1	0	0	0	0	0	0	0	0	0	0	0	0	1	7	0	100	1	0	0	1	0	1	2	2	2	2	2	2	2	2	2	1	2	0	1	1	0	0	1	1	3	_
VB	1	59	4	0	1	1	0	1	0	1	1	1	1	0	0	0	0	1	1	1	1	1	21.875	1	1	1	0	0	2	1	1	1	1	1	2	1	1	1	2	2	1	1	1	1	1	1	0		13
VB	1	51	4	0	1	0	0	1	0	0	1	1	0	0	1	0	1	1	1	1	1	1	18.75	1	1	0	0	0	2	1	1	1	1	1	1	1	1	1	2	2	1	1	1	0	0	1	1	6	11
RDS	1	23	1	1	1	0	1	0	0	1	0	0	0	0	0	0	0	1	0	1	7	1	46.875	1	1	0	1	0	2	1	2	1	1	2	1	1	1	2	1	1	0	1	1	0	0	1	1	2	23
RDS	1	36	3	0	0	0	1	1	0	0	1	1	0	0	0	0	0	1	1	1	4	1	62.5	0	0	1	0	0	1	1	2	2	2	2	1	1	1	1	1	1	1	0	1	1	1	1	1	1	7
RDS	1	26	2	1	1	1	0	0	0	0	0	0	0	0	0	0	0	0	0	1	7	0	93.75	1	0	1	0	0	2	1	1	1	1	1	1	1	1	1	1	1	0	1	1	0	0	1	1	3	26
VB	1	27	2	0	0	1	1	0	0	0	1	0	0	0	0	0	0	1	1	1	1	1	3.125	0	1	1	0	0	2	2	1	2	2	2	1	2	2	2	2	1	0	0	1	1	1	1	0		20
VB	1	50	4	0	0	1	1	1	0	0	1	1	0	0	0	0	0	1	1	1	4	0	12.5	1	0	0	0	0	2	1	2	2	1	2	2	1	2	1	1	2	1	0	1	0	1	1	1	5	9
VB	1	31	3	1	1	1	0	0	0	0	0	1	0	0	0	0	0	1	0	0	7	0	75	1	1	0	0	0	1	1	1	1	1	1	1	1	1	1	1	1	0	0	0	0	0	1	1	2	10
RDS	1	65	4	1	0	0	1	1	1	1	1	1	0	1	1	1	0	1	0	1	1	1	0	0	0	1	0	0	2	1	1	1	1	1	1	1	1	2	1	1	1	1	1	0	0	1	1	1	54
RDS	1	43	4	0	1	1	0	0	0	1	1	1	0	0	0	0	0	1	0	0	5	0	0	0	0	1	0	0	2	1	2	2	1	2	2	2	2	2	1	1	1	0	0	0	0	1	1	1	1
RDS	1	38	3	0	0	0	1	0	0	1	1	0	1	0	0	0	1	1	0	1	4	1	0	0	0	1	0	0	2	1	2	1	1	1	1	1	1	2	1	1	0	1	1	0	0	1	0		2
RDS	1	59	4	1	0	1	0	0	0	0	0	0	0	0	0	0	0	0	0	0	7	1	25	0	0	1	0	0	1	1	2	1	1	1	1	1	1	2	1	1	0	1	0	1	0	1	0		15
VB	1	57	4	0	1	1	0	1	0	0	1	1	0	0	0	0	0	1	1	1	1	1	25	1	1	1	0	0	2	1	1	1	1	1	1	1	1	1	1	1	1	1	1	1	0	1	0		57
VB	1	26	2	1	0	1	0	0	0	0	0	0	0	1	0	0	0	1	0	1	7	0	84.375	0	1	0	0	0	1	2	2	1	2	2	1	1	2	1	1	1	0	1	1	0	0	1	1	3	8
VB	1	37	3	0	0	1	1	0	0	0	1	0	0	0	0	0	0	1	0	0	7	0	100	1	1	0	0	0	2	1	1	1	1	1	1	1	1	2	1	1	1	0	1	1	0	1	1	3	37
RDS	1	40	4	0	0	1	0	0	0	0	0	0	0	0	0	0	0	0	0	1	5	0	37.5	0	0	1	0	0	1	1	1	1	1	1	1	1	1	1	1	1	1	1	1	0	0	1	1	3	0.03833
VB	1	53	4	0	0	1	0	0	0	0	0	0	0	0	0	0	0	0	0	0	6	0	100	0	0	0	0	0	2	2	2	2	2	2	2	1	1	2	2	2	1	0	0	0	0	1	0		3
VB	1	50	4	0	1	0	0	1	0	0	1	0	0	0	0	0	0	1	1	1	1	1	75	1	0	1	0	0	2	1	1	2	1	1	1	2	2	1	1	1	1	1	1	1	0	1	0		10
RDS	1	32	3	1	0	1	0	0	0	0	0	0	0	0	0	0	0	0	0	1	5	1	100	0	0	1	0	0	2	1	2	2	1	1	1	2	2	1	1	1	0	1	1	0	1	1	1	3	32
VB	1	26	2	0	0	1	0	0	0	0	0	0	0	0	0	0	0	0	0	1	7	0	93.75	1	0	0	0	0	1	1	1	1	1	1	1	1	1	1	1	1	1	1	1	0	1	1	1	4	26
VB	1	26	2	0	0	1	0	0	0	0	1	0	0	0	0	0	0	1	0	0	1	0	0	0	0	0	0	0	1	2	2	1	2	1	2	2	2	1	1	1	1	0	0	1	0	1	1	1	19
RDS	1	22	1	1	0	1	1	0	0	0	0	0	0	0	0	0	0	0	0	0	6	0	25	0	0	0	1	0	1	1	1	1	1	1	1	1	1	2	1	1	0	1	1	0	0	1	1	3	22
RDS	1	34	3	0	0	0	0	0	0	0	0	0	0	0	0	0	0	0	0	1	1	0	21.875	0	0	1	0	0	2	1	1	1	1	1	1	1	1	2	1	1	0	1	1	1	1	1	0		0.24999
VB	1	33	3	1	0	1	0	0	0	0	0	0	0	0	0	0	0	0	0	1	6	0	75	0	1	1	0	0	2	1	2	1	1	2	2	2	2	1	1	1	0	1	1	0	1	1	1	2	21
VB	1	46	4	1	1	1	0	0	0	0	0	0	0	1	0	0	0	1	0	0	6	0	100	0	1	1	1	0	1	1	1	1	1	1	1	1	1	1	1	1	0	1	0	0	0	1	1	5	22
VB	1	45	4	1	1	1	0	0	0	0	0	0	0	0	0	0	0	0	0	0	7	0	68.75	1	1	1	1	0	2	1	1	2	1	1	1	1	1	2	1	1	0	1	0	0	0	1	1	1	5.41665
VB	1	31	3	1	1	0	0	0	0	0	0	1	0	0	0	0	0	1	0	0	7	1	68.75	1	1	1	1	0	1	1	2	1	1	1	1	2	2	1	1	2	0	1	1	0	1	0	0		25
VB	1	18	1	1	1	0	0	0	0	0	0	0	0	1	0	0	0	1	0	0	6	1	100	0	0	0	0	0	2	2	2	2	2	1	1	1	1	1	1	1	0	1	0	1	0	1	0		18
VB	1	43	4	0	0	0	0	1	0	0	1	0	1	0	0	0	0	1	1	0	1	1	37.5	0	1	0	0	0	1	1	1	1	1	1	1	1	1	1	1	1	1	0	0	1	1	1	1	6	26
VB	1	38	3	0	0	0	0	1	0	0	1	0	0	1	0	0	0	1	1	1	2	1	18.75	0	1	1	0	0	2	1	1	2	1	2	1	2	2	2	1	1	1	0	1	1	0	0	0		1
VB	1	29	2	1	1	1	1	0	0	0	0	0	0	0	0	0	0	0	0	0	4	0	87.5	1	0	0	1	0	2	2	2	1	1	1	1	1	1	1	1	1	0	1	1	0	0	1	1	2	4
RDS	1	30	3	1	1	1	0	0	0	0	0	0	0	0	0	0	0	0	0	0	7	0	100	1	0	0	0	0	2	1	1	1	1	1	1	1	1	1	1	1	0	1	0	0	0	1	1	5	12
VB	1	27	2	0	1	1	1	0	0	0	0	0	0	0	0	0	1	1	0	1	4	1	37.5	0	1	0	1	0	2	1	1	1	1	1	2	2	2	2	1	1	0	0	1	0	1	1	0		27
RDS	1	29	2	0	0	0	0	0	0	1	1	0	0	0	0	0	0	1	0	1	4	1	3.125	1	1	0	0	0	2	2	1	2	2	2	2	1	1	1	2	2	1	1	1	1	0	1	0		3
VB	1	44	4	1	0	0	1	0	0	0	1	0	0	0	0	0	0	1	0	0	1	0	93.75	0	0	1	0	0	2	2	2	2	2	2	2	2	2	2	2	1	0	1	1	0	1	1	0		4
VB	1	49	4	0	1	0	1	1	0	0	1	0	0	0	0	0	0	1	1	1	1	1	12.5	0	1	1	0	0	2	1	1	1	1	1	2	2	1	1	1	1	1	1	0	1	1	1	0		3
VB	1	42	4	0	0	1	0	0	0	0	0	0	0	0	0	0	0	0	0	1	1	0	100	1	0	1	0	0	2	1	1	1	1	1	1	1	1	2	1	1	0		1	0	1	1	1	3	35
VB	1	26	2	0	1	1	1	0	0	0	1	0	0	0	0	0	1	1	0	1	3	1	65.625	1	1	0	1	0	2	1	2	1	1	2	2	1	1	1	1	1	0	1	1	0	0	1	1	4	26
VB	1	45	4	0	0	1	0	0	0	0	1	0	0	0	0	0	0	1	0	1	6	0	50	0	0	1	1	0	1	1	1	1	1	1	1	1	1	1	1	1	1	1	1	0	0	1	1	6	15
RDS	1	28	2	0	1	1	0	0	0	0	0	0	1	0	0	0	0	1	0	1	1	1	43.75	1	1	0	0	0	2	1	2	1	1	2	1	1	1	1	2	1	0	1	1	1	0	1	1	3	28
RDS	1	58	4	0	0	0	1	1	0	1	1	1	0	1	0	0	0	1	1	0	7	0	25	0	0	1	0	0	2	1	1	1	1	1	1	1	1	1	1	1	1	1	1	1	1	1	0		0.41665
VB	1	21	1	1	1	1	0	0	0	1	0	0	0	0	0	0	0	1	1	1	5	0	37.5	0	0	0	1	0	1	1	2	1	1	1	2	1	1	1	1	1	0	0	1	1	0	1	1	3	0.08333
VB	1	38	3	1	1	1	0	0	0	0	0	0	0	0	0	0	0	0	0	1	4	0	75	1	1	0	0	0	1	1	1	1	2	2	2	2	2	2	1	1	0	1	1	0	0	1	1	4	20
RDS	1	50	4	0	1	1	0	1	0	0	0	0	0	0	0	0	0	1	1	0	2	0	0	0	0	0	0	0	1	1	1	1	1	1	1	1	1	1	1	1	1	1	1	1	0	0	0		15
VB	1	35	3	0	0	1	1	1	0	0	1	1	0	0	1	0	1	1	1	1	4	1	100	0	0	0	0	0	1	1	1	1	1	1	1	1	1	1	1	1	1	1	1	1	1	1	1	6	10
RDS	1	51	4	1	0	1	0	0	0	0	0	0	0	0	0	0	0	0	0	0	7	0	100	1	1	1	1	0	2	1	2	1	1	1	2	1	1	1	1	1	1	1	0	0	1	1	1	2	51
VB	1	49	4	0	0	1	1	0	0	0	0	0	0	0	0	0	0	0	0	0	6	0	100	1	1	0	0	0	1	1	1	1	1	1	1	1	1	1	1	1	1	0	1	0	0	1	1	6	46
VB	1	25	2	1	1	1	0	0	0	0	0	0	0	0	0	0	0	0	0	1	7	1	81.25	1	1	0	0	0	2	1	2	1	1	1	2	1	2	1	1	1	0	0	1	0	0	1	0		25
VB	1	24	1	0	0	1	0	0	0	0	0	0	0	0	0	0	0	0	0	1	1	1	37.5	0	0	0	0	0	1	2	2	2	1	2	2	2	1	2	2	1	0	0	1	1	1	1	1	2	9
RDS	1	32	3	0	0	1	0	0	0	0	1	0	1	0	0	0	1	1	0	1	2	1	71.875	0	0	0	0	0	1	1	2	1	1	1	1	1	1	1	1	1	1	1	1	1	0	1	1	3	6
RDS	1	46	4	1	0	0	0	0	0	0	1	0	0	0	0	0	0	1	0	1	7	1	18.75	0	0	1	0	0	2	1	2	1	1	1	1	1	1	2	1	1	0	0	1	1	0	1	0		3
VB	1	48	4	0	0	0	0	0	0	0	1	0	0	0	0	0	0	1	0	1	7	0	62.5	0	0	0	0	0	2	1	1	2	2	2	1	1	1	1	2	2	1	1	1	1	1	1	1	1	3
RDS	1	41	4	0	1	0	1	0	0	0	1	0	0	0	0	0	0	1	0	1	1	1	56.25	0	0	1	0	0	1	2	2	2	2	2	2	2	2	2	2	2	1	1	1	0	0	1	0		3
VB	1	37	3	0	0	1	0	0	0	0	1	0	0	0	0	0	0	1	0	0	1	1	0	0	0	1	0	0	1	1	2	1	1	1	1	1	1	1	1	1	1	0	1	1	0	1	1	3	2
RDS	1	61	4	0	1	0	0	0	0	0	1	0	0	1	1	0	0	1	0	1	1	1	0	0	0	0	0	0	1	1	1	1	1	1	1	1	1	1	1	1	1	1	1	1	1	1	1	1	13
VB	1	34	3	0	0	0	0	1	0	1	1	0	0	0	0	1	0	1	1	1	5	1	62.5	1	1	0	0	0	2	2	2	2	2	2	2	2	2	2	2	2	0	1	1	1	0	1	1	1	1.74997
VB	1	54	4	0	0	1	1	0	0	0	1	0	0	0	0	0	0	1	0	0	1	0	100	0	0	0	0	0	2	2	2	2	2	2	2	2	2	1	1	2	1	1	1	1	1	1	1	2	5
VB	1	45	4	0	1	1	0	0	0	0	0	0	0	0	0	0	0	0	0	1	5	0	21.875	0	1	1	0	0	1	1	1	1	1	1	1	1	1	1	1	1	0	1	1	0	1	1	1	6	12
VB	1	28	2	0	1	1	0	0	0	0	0	0	0	0	0	0	0	0	0	1	7	0	100	1	0	0	0	0	1	1	1	2	1	2	2	1	1	1	1	1	0	0	1	0	1	1	1	5	3
RDS	1	39	3	1	1	1	0	0	0	0	0	0	0	0	0	0	0	0	0	0	5	0	62.5	1	1	1	1	0	2	1	2	1	1	2	1	1	1	1	1	1	0	1	1	1	1	1	1	3	17.58331
RDS	1	49	4	0	0	1	1	0	0	1	1	1	0	0	0	0	0	1	0	0	2	1	25	0	1	0	0	0	1	1	1	1	1	1	1	1	1	1	1	1	1	0	1	0	0	0	0		3
RDS	1	42	4	1	1	1	1	0	0	0	0	0	0	0	0	0	0	0	0	0	7	0	43.75	0	1	0	1	0	2	1	1	1	1	1	1	1	1	2	1	1	0	1	0	0	1	1	1	1	3
RDS	1	29	2	0	0	0	0	0	0	0	1	0	0	0	0	0	0	1	0	0	1	1	31.25	0	0	1	0	0	2	1	1	1	1	1	1	1	1	2	1	1	0	1	1	0	1	1	0		0.33332
VB	1	50	4	1	0	1	0	0	0	0	0	0	0	0	0	0	0	0	0	0	7	0	18.75	1	1	0	0	0	2	1	2	1	1	1	1	1	1	1	1	1	0	0	0	1	0	1	1	3	27
VB	1	45	4	0	1	0	1	0	0	0	1	0	0	0	0	0	0	1	1	0	2	1	12.5	1	0	0	0	0	1	1	2	2	1	2	1	1	1	1	1	1	1	1	1	1	1	1	0		15
VB	1	40	4	0	0	0	0	1	0	1	1	0	1	0	0	0	0	1	1	0	1	1	0	0	0	1	0	0	2	2	2	2	2	1	1	1	1	2	1	1	1	1	1	1	1	1	0		14
VB	1	26	2	1	0	1	0	0	0	0	0	0	0	0	0	0	0	0	0	0	7	0	93.75	1	0	0	0	0	1	1	1	1	1	1	1	1	1	1	1	1	0	1	0	0	0	1	1	2	1
RDS	1	41	4	0	0	0	1	0	0	0	0	0	0	0	0	0	0	0	0	1	1	1	0	0	0	1	0	0	1	2	1	1	1	1	1	1	1	1	1	1	1	0	1	0	1	1	1	1	0.24999
RDS	1	40	4	1	0	0	0	0	0	0	0	0	0	0	0	0	0	0	0	1	1	1	100	0	1	0	1	0	2	1	1	1	1	1	1	1	1	1	1	1	0	1	1	1	0	1	1	1	40
RDS	1	34	3	1	1	1	0	0	0	0	0	0	0	0	0	0	0	0	0	1	5	0	78.125	1	1	1	1	1	2	1	1	1	1	2	1	2	1	1	1	1	0	1	0	0	1	1	1	6	5
[truncated: 2 more columns]
