# Supplementary material for: Perceived barriers to pre-exposure prophylaxis use among HIV-negative men who have sex with men in Tijuana, Mexico: A latent class analysis
Source: PLoS One. 2019 Aug 22;14(8):e0221558. doi: 10.1371/journal.pone.0221558 (PMC6705824; doi:10.1371/journal.pone.0221558)
Supplement: S2 File — (CSV) [file pone.0221558.s004.csv]

Variable	Label
pid	Participant ID
type	Recruitment method	VB="Venue Based Sampling"; RDS="Respondent Driven Sampling"
tjyears	Number of years lived in Tijuana
hispanic	Race/Ethnicity: Hispanic or Latino	0=No; 1=Yes
male	Male Gender	0=No; 1=Yes
age	Age
agecat	Age Categorical	1=18-24; 2=25-29; 3=30-39; 4=?40
gayid	Gay Identifying	0=No; 1=Yes
gtehs	Education (>= High School)	0=No; 1=Yes
employed	Employed	0=No; 1=Yes
pot1m	Drug use (past 30 days): Marijuana	0=No; 1=Yes
her1m	Drug use (past 30 days): Heroin	0=No; 1=Yes
inh1m	Drug use (past 30 days): Inhalants	0=No; 1=Yes
coke1m	Drug use (past 30 days): Cocaine	0=No; 1=Yes
meth1m	Drug use (past 30 days): Methamphetamine	0=No; 1=Yes
tranq1m	Drug use (past 30 days): Tranqlizers	0=No; 1=Yes
barb1m	Drug use (past 30 days): Barbituates	0=No; 1=Yes
pop1m	Drug use (past 30 days): Poppers/Amyl Nitrate	0=No; 1=Yes
ghb1m	Drug use (past 30 days): GHB	0=No; 1=Yes
spk1m	Drug use (past 30 days): Ketamine	0=No; 1=Yes
xtc1m	Drug use (past 30 days): Ecstacy	0=No; 1=Yes
any_drugs1m	Drug use (past 30 days): Any drugs (excluding marijuana)	0=No; 1=Yes
inj1m	Drug use (past 30 days): Injected Drugs	0=No; 1=Yes
hazalc	Hazardous alcohol consumption (AUDIT ?8) (?12 months)	0=No; 1=Yes
out	Outness about having sex with men/being transgender	Range: 1-7; 1= “not out to anyone”; 7 =“out to everyone”
depressed	Depression (CESD?10)	0=No; 1=Yes
soc_sup	Social support	Range: 0-100; higher scores indicate more social support
hcp_care12m	Received care from a healthcare provider (?12 months)	0=No; 1=Yes
hivtst12m	HIV testing (?12 months)	0=No; 1=Yes
prhiv	Perceived risk of HIV (likely/very likely)	1="Likely/Very likely"; 0="Neither unlikely nor likely/Unlikely/Very unlikely"
aware_prep	Prior PrEP awareness	0=No; 1=Yes
prior_prep	Prior PrEP use	0=No; 1=Yes
prepwillf	Willing to take PrEP, if available for freeb	0=No; 1=Yes
prepwillp	Willing to pay for PrEP, if available, but not for free	0=No; 1=Yes
preppay	Amount willing to pay for PrEP per month (Mexican pesos)	1=150 pesos or less; 2=150 - 350 pesos; 3=351 - 550 pesos; 4=551 - 750 pesos; 5=751 - 950; 6=More than 950 pesos
b1	Cost too much	1=Disagree; 2=Agree
b2	Low risk	1=Disagree; 2=Agree
b3	Long-term side effects	1=Disagree; 2=Agree
b4	Trouble taking daily	1=Disagree; 2=Agree
b5	Does not provide complete protection	1=Disagree; 2=Agree
b6	Tempt to have UAS	1=Disagree; 2=Agree
b7	Pt expect UAS	1=Disagree; 2=Agree
b8	People assume HIV+	1=Disagree; 2=Agree
b9	People assume promiscuous	1=Disagree; 2=Agree
b10	Limited health care access	1=Disagree; 2=Agree
b11	Concerned about talking to Dr	1=Disagree; 2=Agree
b12	Will receive poor medical care	1=Disagree; 2=Agree
jail	Incarceration history	0=No; 1=Yes
caip4m	Any condomless anal intercourse with partners (past 4 months)	0=No; 1=Yes
alcdrgsxp4m	Any substance use before/during sex with partners (past 4 months)	0=No; 1=Yes
exchp4m	Gave/received something of value to/from partners in exchange for sex (past 4 months)	0=No; 1=Yes
p_hivu4m	Any HIV-positive/status unknown partners (past 4 months)	0=No; 1=Yes
